# Supplementary material for: The Glyceraldehyde-3-Phosphate Dehydrogenase and the Small GTPase Rab 2 Are Crucial for Brucella Replication
Source: PLoS Pathog. 2009 Jun 26;5(6):e1000487. doi: 10.1371/journal.ppat.1000487 (PMC2695806; doi:10.1371/journal.ppat.1000487)
Supplement: Table S1 — Proteic composition of isolated BCV: both eukaryotic and bacterial proteins are present on the BCV membrane. Each spot of the 2D gel electrophoresis of BCV membranes was analysed by mass spectrometry and identified by matching with the Mascot database software available on site. (0.03 MB XLS) [file ppat.1000487.s004.xls]

## Sheet: Feuil1
Spot n°	Reference	Protein identification	Species	Score	MW (Da)	pI	ID sure	Sequence coverage	ORF
2	AAC53182	Alpha-glucosidase II - Ss unite alpha	M.musculus	133	109790	5.75	Yes	16
3	BAC29936	AK038129NID	M.musculus	118	84247	6.18	Yes	18
4	Q5U347 RAT	G elongation factor	R. norvegicus	81	84089	6.36	Yes	14
5	Q5XHZ0 RAT	Tumor necrosis fact. type 1 receptor assoc. protein	R. norvegicus	164	80639	6.56	Yes	25
6	AAB62091	HSP 70kDa precursor	C. griseus	260	73970	5.87	Yes	39
7	Q921P5 MOUSE	Sdha protein (fragment)	M.musculus	207	73363	7.11	Yes	34
8	Q8R339 MOUSE	Dihydrolipoamide S-acetyltransferase	M.musculus	97	68469	8.81	Yes	19
9	Q68FQ0 RAT	Chaperonin containing TCP1, subunit 5	R. norvegicus	98	59955	5.51	Yes	23
10	A35922	DnaK-type molecular chaperone	C. griseus	241	70989	5.24	Yes	40
11	UFRT	Fumarate hydratase precursor, mitochondrial	R. norvegicus	103	54714	9.06	Yes	22
12	Q8VHF5 RAT	Citrate synthase	R. norvegicus	86	52176	8.53	Yes	19
13	AF3632	D-galactose-binding periplasmic protein	B.melitensis	56	36274	5.37	<Limit	19	BMEII0983
14	Q8VHF5 RAT	Citrate synthase	R. norvegicus	82	52176	8.53	Yes	18
15	JC1473	H+-transporting two-sector ATPase	M.musculus	167	59830	9.22	Yes	36
	+ S03707	Glutamate dehydrogenase precursor	R. norvegicus	109	61731	8.05	Yes	25
16	Q811C4 MESAU	Dihydrolipoamide dehydrogenase precursor	M.auratus	81	51205	6.94	Yes	18
18	EF1G RAT	Elongation factor 1-gamma	R. norvegicus	94	50240	6.33	Yes	24
	+ JC1473	H+-transporting two-sector ATPase	M.musculus	78	59830	9.22	Yes	20
20	JC1473	H+-transporting two-sector ATPase	M.musculus	125	59830	9.22	Yes	25
21	Q6P919 MOUSE	Tufm protein	M.musculus	139	47763	7.65	Yes	34
22	BAC40560	AK088769 NID	M.musculus	85	55661	6.14	Yes	22
23	AAD43021	COP9 complex subunit 4	H.sapiens	83	46454	5.57	Yes(MW?)	22
24	ALDH2 MESAU	Aldehyde dehydrogenase, mitochondrial	M.auratus	214	54813	5.83	Yes	39
25	Q91Z81 CRIGR	ERP57 protein	C. griseus	135	57217	5.98	Yes	26
26	AMPL MOUSE	Cytosol aminopeptidase	M.musculus	75	52985	6.56	Limit	17
27	Q8Q289 RAT	Mitochondrial aldehyde dehydrogenase	R. norvegicus	192	54813	5.83	Yes	34
28	Q91Z81 CRIGR	ERP57 protein	C. griseus	242	57217	5.98	Yes	41
29	ALDH2 MESAU	Aldehyde dehydrogenase, mitochondrial	M.auratus	158	54813	5.83	Yes	29
31	CAA37654	RNHSP60B	R. norvegicus	202	58061	5.35	Yes	45
32	Q8R4U2 MESAU	Protein disulfide-isomerase	C. griseus	155	57374	4.78	Yes	27
36	Q6P5G1 MOUSE	DEAD box polypeptide 17, isoform 2	M.musculus	76	46923	8.58	Limit	18
37	AAH43312	BC043312 NID	M.musculus	79	38384	5.05	Limit	19
38	BAC38380	AK081965 NID	M.musculus	83	50424	6.57	Yes	18
40	BAC37006	AK077782 NID	M.musculus	74	53534	6.11	Limit	22
41	Q99K87 MOUSE	Serine hydroxymethyl transferase(mitochondrial)	M.musculus	118	56239	8.72	Yes	28
43	AAM48568	Calreticulin	C. griseus	129	48384	4.33	Yes	28
44	Q794E4 RAT	Ribonucleoprotein F	R. norvegicus	160	46043	5.31	Yes	41
45	A54857	Transcription factor NF-AT 45K chain	H.sapiens	105	44897	8.26	Yes	28
46	ATBOG	Actin Gamma	B. taurus	148	41977	5.31	Yes	43
47	AAH63165	Malate dehydrogenase, mitochondrial	R. norvegicus	254	36117	8.93	Yes	59
48	Q6P6G9 RAT	Hnrpa1 protein	R. norvegicus	73	33713	9.27	Yes	29
49	DEHYG	Glyceraldehyde-3-phosphate dehydrogenase	C. griseus	82	35953	8.49	Yes	27
50	S58529	Alpha-complex protein 1	H.sapiens	119	37987	6.66	Yes	38
	+ CAI25551	AL591177 NID	M.musculus	92	42072	8.8	Yes	26
51	CAI25551	AL591177 NID	M.musculus	105	42072	8.8	Yes	26
60	S46996	B-cell receptor-associated protein BAP37	M.musculus	107	33253	9.83	Yes	32
	+QBR0C8 MOUSE	Bdh protein	M.musculus	89	28926	8.27	Yes	34
61	S46996	B-cell receptor-associated protein BAP37	M.musculus	136	33253	9.83	Yes	40
62	Q99NA5 RAT	NAD+-specific isocitrate dehydrogenase a-sub	R. norvegicus	78	40044	6.47	Yes	28
63	1EFVA	Electron transfer flavoprotein	H.sapiens	75	33030	6.25	Limit	26
64	ATBOG	Actin Gamma	B. taurus	136	41977	5.31	Yes	40
65	AE3346	Protein translation elongation factor Tu (EF-tu)	B.melitensis	197	42749	5.29	Yes	48	BMEI0742
66	AE3346	Protein translation elongation factor Tu (EF-tu)	B.melitensis	153	42749	5.29	Yes	40	BMEI0755
67	VDAC1 RAT	Voltage-dep. Anion-selective channel protein 1	R. norvegicus	131	30720	8.63	Yes	38
68	AH3290	Glyceraldehyde-3-phosphate dehydrogenase	B.melitensis	122	36434	6.13	Yes	34	BMEI0310
70	Q8FZL2 BRUSU	Choloylglycine hydrolase family protein	B.suis	103	36898	5.62	Yes	29	BMEI0543
71	S15892	Pyruvate dehydrogenase	R. norvegicus	99	39336	5.94	Yes	29
72	MDH BRUME	Malate dehydrogenase	B.melitensis	105	33816	5.24	Yes	39	BMEI0137
73	MDH BRUME	Malate dehydrogenase	B.melitensis	105	33816	5.24	Yes	37	BMEII1005
74	AB3355	Protein translation elongation factor Ts (EF-ts)	B.melitensis	81	32061	5.03	Yes	24	BMEI0824
76	A39682	Prohibitin	R. norvegicus	108	29859	5.57	Yes	36
78	AAC15800	Neomycin/Kanamycin resistance protein	Synthetic	175	29016	4.66	Yes	49
79	AAF04100	Green fluorescent protein	Synthetic	101	26959	5.67	Yes	36
80	AAV27315	Cloning vector p713-909 (GFP)	Synthetic	92	27892	5.8	Yes	34
81	AAO61297	EGFP - BAC cloning vector pEBAC190G	Synthetic	71	27944	5.8	Limit	25
84	AG3261	Inorganic diphosphatase	B.melitensis	47	19923	5.1	No	19
86	AF3499	DNA protection during starvation protein	B.melitensis	107	19948	5.43	Yes	48	BMEI1980
87	Q9KH75 BRUAB	Omp2b porin	B.abortus	134	38391	4.56	Yes(MW?)	32	BruAb1_0657
90	AG3349	DNA-directed RNA polymerase subunit alpha	B.melitensis	166	37460	4.85	Yes(MW?)	42	BMEI0781
91	AE3491	SSU ribosomal protein S1P	B.melitensis	185	63638	5.19	Yes	30	BMEI1915
